# Supplementary material for: Frequent Anti-V1V2 Responses Induced by HIV-DNA Followed by HIV-MVA with or without CN54rgp140/GLA-AF in Healthy African Volunteers
Source: Microorganisms. 2020 Nov 4;8(11):1722. doi: 10.3390/microorganisms8111722 (PMC7693996; doi:10.3390/microorganisms8111722)
Supplement: Supplementary file 1 [file microorganisms-08-01722-s001.zip]

Archive with 5 entries (4 files):
- Supplemetal materials/
- Supplemetal materials/Supplemental Fig 1.docx
- __MACOSX/Supplemetal materials/._Supplemental Fig 1.docx
- Supplemetal materials/TaMoVacII_V1V2_FigS1.tif
- __MACOSX/Supplemetal materials/._TaMoVacII_V1V2_FigS1.tif
